# Supplementary material for: Potassium oxalurate monohydrate
Source: Acta Crystallogr Sect E Struct Rep Online. 2009 Feb 21;65(Pt 3):m308–9. doi: 10.1107/S1600536809005637 (PMC2968634; doi:10.1107/S1600536809005637)
Supplement: Supplementary file 1 [file e-65-0m308-sup1.cif]

##############################################################################
###                                                                        ###
###        Electronic paper (Acta Crystallographica Section E)             ###
###                                                                        ###
##############################################################################
#                                                                            #
# This CIF contains the data in a paper accepted for publication in Acta     #
# Crystallographica Section E. It conforms to the requirements of Notes      #
# for Authors for Section E, and has been peer reviewed under the auspices   #
# of the IUCr Commission on Journals.                                        #
#                                                                            #
# Full details of the Crystallographic Information File format               #
# are given in the paper "The Crystallographic Information File (CIF):       #
# a New Standard Archive File for Crystallography" by S. R. Hall, F. H.      #
# Allen and I. D. Brown [Acta Cryst. (1991), A47, 655-685].                  #
#                                                                            #
# The current version of the core CIF dictionary is obtainable from          #
# ftp://ftp.iucr.org/pub/cif_core.dic. The current version number is 2.4.    #
#                                                                            #
# Software is freely available for graphical display of the structure(s) in  #
# this CIF.  For information consult the CIF home page http://www.iucr.org/  #
# cif/home.html                                                              #
#                                                                            #
# This file may be used for bona fide research purposes within the           #
# scientific community so long as proper attribution is given to the journal # 
# article from which it was obtained.                                        #
#                                                                            #
##############################################################################
                                             
data_I
_audit_creation_method     SHELXL-97
_chemical_name_systematic
;
poly[aqua-\m~3~-oxalurato-potassium(I)]
;
_chemical_name_common     'Potassium oxalurate monohydrate'
_chemical_formula_moiety     'C3 H5 K N2 O5'
_chemical_formula_sum     'C3 H5 K N2 O5'
_chemical_formula_iupac     '[K (C3 H3 N2 O4) (H2 O)]'
_chemical_formula_weight     188.19
_chemical_melting_point     ?
_symmetry_cell_setting     Orthorhombic
_symmetry_space_group_name_H-M     'P n n m'
_symmetry_space_group_name_Hall     '-P 2 2n'
loop_
    _symmetry_equiv_pos_as_xyz
    'x, y, z'
    '-x, -y, z'
    '-x+1/2, y+1/2, -z+1/2'
    'x+1/2, -y+1/2, -z+1/2'
    '-x, -y, -z'
    'x, y, -z'
    'x-1/2, -y-1/2, z-1/2'
    '-x-1/2, y-1/2, z-1/2'
_cell_length_a     7.7313(17)
_cell_length_b     12.799(3)
_cell_length_c     6.9313(16)
_cell_angle_alpha     90.00
_cell_angle_beta     90.00
_cell_angle_gamma     90.00
_cell_volume     685.9(3)
_cell_formula_units_Z     4
_cell_measurement_reflns_used     1939
_cell_measurement_theta_min     2.94
_cell_measurement_theta_max     28.15
_cell_measurement_temperature     296(2)
_exptl_crystal_description     block
_exptl_crystal_colour     pink
_exptl_crystal_size_max     0.41
_exptl_crystal_size_mid     0.39
_exptl_crystal_size_min     0.28
_exptl_crystal_density_diffrn     1.823
_exptl_crystal_density_meas     ?
_exptl_crystal_density_method     'not measured'
_exptl_crystal_F_000     384
_exptl_absorpt_coefficient_mu     0.752
_exptl_absorpt_correction_type     multi-scan
_exptl_absorpt_process_details     '(SADABS; Bruker, 1997)'
_exptl_absorpt_correction_T_min     0.7480
_exptl_absorpt_correction_T_max     0.8161
_exptl_special_details
;
;
_diffrn_ambient_temperature     296(2)
_diffrn_radiation_type     MoK\a
_diffrn_radiation_wavelength     0.71073
_diffrn_radiation_source     'fine-focus sealed tube'
_diffrn_radiation_monochromator     graphite
_diffrn_measurement_device_type     'Bruker SMART CCD area-detector'
_diffrn_measurement_method     '\f and \w'
_diffrn_detector_area_resol_mean     ?
_diffrn_reflns_number     3320
_diffrn_reflns_av_R_equivalents     0.0130
_diffrn_reflns_av_sigmaI/netI     0.0098
_diffrn_reflns_theta_min     3.08
_diffrn_reflns_theta_max     25.49
_diffrn_reflns_theta_full     25.49
_diffrn_measured_fraction_theta_max     0.997
_diffrn_measured_fraction_theta_full     0.997
_diffrn_reflns_limit_h_min     -9
_diffrn_reflns_limit_h_max     9
_diffrn_reflns_limit_k_min     -15
_diffrn_reflns_limit_k_max     15
_diffrn_reflns_limit_l_min     -8
_diffrn_reflns_limit_l_max     6
_diffrn_standards_number     0
_diffrn_standards_interval_count     ?
_diffrn_standards_interval_time     ?
_diffrn_standards_decay_%     ?
_refine_special_details
;
;
_reflns_number_total     699
_reflns_number_gt     633
_reflns_threshold_expression     I>2\s(I)
_refine_ls_structure_factor_coef     Fsqd
_refine_ls_matrix_type     full
_refine_ls_R_factor_all     0.0282
_refine_ls_R_factor_gt     0.0258
_refine_ls_wR_factor_gt     0.0747
_refine_ls_wR_factor_ref     0.0770
_refine_ls_goodness_of_fit_ref     1.086
_refine_ls_restrained_S_all     1.086
_refine_ls_number_reflns     699
_refine_ls_number_parameters     66
_refine_ls_number_restraints     0
_refine_ls_hydrogen_treatment     constr
_refine_ls_weighting_scheme     calc
_refine_ls_weighting_details
              'w=1/[\s^2^(Fo^2^)+(0.0457P)^2^+0.2142P] where P=(Fo^2^+2Fc^2^)/3'
_atom_sites_solution_hydrogens     geom
_atom_sites_solution_primary     direct
_atom_sites_solution_secondary     difmap
_refine_ls_shift/su_max     0.000
_refine_ls_shift/su_mean     0.000
_refine_diff_density_max     0.171
_refine_diff_density_min     -0.344
_refine_ls_extinction_method     none
_refine_ls_extinction_coef     ?
loop_
    _atom_type_symbol
    _atom_type_description
    _atom_type_scat_dispersion_real
    _atom_type_scat_dispersion_imag
    _atom_type_scat_source
    'C' 'C' 0.0033 0.0016
                         'International Tables Vol C Tables 4.2.6.8 and 6.1.1.4'
    'H' 'H' 0.0000 0.0000
                         'International Tables Vol C Tables 4.2.6.8 and 6.1.1.4'
    'N' 'N' 0.0061 0.0033
                         'International Tables Vol C Tables 4.2.6.8 and 6.1.1.4'
    'O' 'O' 0.0106 0.0060
                         'International Tables Vol C Tables 4.2.6.8 and 6.1.1.4'
    'K' 'K' 0.2009 0.2494
                         'International Tables Vol C Tables 4.2.6.8 and 6.1.1.4'
_computing_data_collection     'SMART (Bruker, 1997)'
_computing_cell_refinement     'SAINT (Bruker, 1997)'
_computing_data_reduction     'SAINT (Bruker, 1997)'
_computing_structure_solution     'SHELXS97 (Sheldrick, 2008)'
_computing_structure_refinement     'SHELXL97 (Sheldrick, 2008)'
_computing_molecular_graphics     'SHELXTL (Sheldrick, 2008)'
_computing_publication_material     'SHELXTL (Sheldrick, 2008)'
loop_
    _atom_site_type_symbol
    _atom_site_label
    _atom_site_fract_x
    _atom_site_fract_y
    _atom_site_fract_z
    _atom_site_U_iso_or_equiv
    _atom_site_adp_type
    _atom_site_calc_flag
    _atom_site_refinement_flags
    _atom_site_occupancy
    _atom_site_disorder_assembly
    _atom_site_disorder_group
    K K1 1.0000 0.5000 0.24337(6) 0.0336(2) Uani d S 1 . .
    O O1 0.89541(18) 0.34475(10) 0.0000 0.0329(4) Uani d S 1 . .
    O O2 0.90620(19) 0.17010(11) 0.0000 0.0478(5) Uani d S 1 . .
    O O3 0.55768(18) 0.16337(10) 0.0000 0.0349(4) Uani d S 1 . .
    O O4 0.30509(18) 0.44721(10) 0.0000 0.0396(4) Uani d S 1 . .
    N N1 0.5439(2) 0.34235(12) 0.0000 0.0278(4) Uani d S 1 . .
    H H1 0.6069 0.3977 0.0000 0.033 Uiso calc SR 1 . .
    N N2 0.2646(2) 0.27328(14) 0.0000 0.0414(5) Uani d S 1 . .
    H H2A 0.1538 0.2794 0.0000 0.050 Uiso calc SR 1 . .
    H H2B 0.3111 0.2122 0.0000 0.050 Uiso calc SR 1 . .
    C C1 0.8300(3) 0.25554(15) 0.0000 0.0266(5) Uani d S 1 . .
    C C2 0.6290(2) 0.24914(14) 0.0000 0.0239(4) Uani d S 1 . .
    C C3 0.3632(2) 0.35754(14) 0.0000 0.0281(5) Uani d S 1 . .
    O O5 0.7184(2) 0.46547(13) 0.5000 0.0490(5) Uani d S 1 . .
    H H1W 0.6919 0.5284 0.5000 0.073 Uiso d SR 1 . .
    H H2W 0.6298 0.4287 0.5000 0.073 Uiso d SR 1 . .
loop_
    _atom_site_aniso_label
    _atom_site_aniso_U_11
    _atom_site_aniso_U_22
    _atom_site_aniso_U_33
    _atom_site_aniso_U_12
    _atom_site_aniso_U_13
    _atom_site_aniso_U_23
    K1 0.0406(3) 0.0241(3) 0.0362(4) -0.00314(16) 0.000 0.000
    O1 0.0213(7) 0.0206(7) 0.0567(10) -0.0038(5) 0.000 0.000
    O2 0.0210(7) 0.0224(7) 0.0999(15) 0.0037(6) 0.000 0.000
    O3 0.0226(7) 0.0171(7) 0.0650(11) -0.0027(6) 0.000 0.000
    O4 0.0227(7) 0.0203(7) 0.0758(12) 0.0033(6) 0.000 0.000
    N1 0.0175(8) 0.0165(8) 0.0493(11) -0.0020(6) 0.000 0.000
    N2 0.0172(8) 0.0219(8) 0.0852(16) 0.0006(7) 0.000 0.000
    C1 0.0194(10) 0.0224(9) 0.0379(11) -0.0015(7) 0.000 0.000
    C2 0.0197(10) 0.0190(9) 0.0330(11) -0.0007(7) 0.000 0.000
    C3 0.0184(9) 0.0221(9) 0.0438(13) 0.0014(7) 0.000 0.000
    O5 0.0247(8) 0.0271(8) 0.0952(14) 0.0024(7) 0.000 0.000
_geom_special_details
;
;
loop_
    _geom_bond_atom_site_label_1
    _geom_bond_atom_site_label_2
    _geom_bond_site_symmetry_2
    _geom_bond_distance
    _geom_bond_publ_flag
    K1 O1 . 2.7291(11) Y
    K1 O1 5_765 2.7291(11) ?
    K1 O3 3_655 2.7812(11) Y
    K1 O3 7_666 2.7812(11) ?
    K1 O5 5_766 2.8458(13) ?
    K1 O5 . 2.8458(13) Y
    K1 O4 5_665 2.9775(13) ?
    K1 O4 1_655 2.9775(13) Y
    K1 K1 5_765 3.3738(12) ?
    K1 K1 5_766 3.5575(12) ?
    K1 H1W . 2.9950 ?
    O1 C1 . 1.249(2) ?
    O1 K1 5_765 2.7291(11) ?
    O2 C1 . 1.242(2) ?
    O3 C2 . 1.228(2) ?
    O3 K1 7_565 2.7812(11) ?
    O3 K1 3_645 2.7812(11) ?
    O4 C3 . 1.232(2) ?
    O4 K1 5_665 2.9775(13) ?
    O4 K1 1_455 2.9775(13) ?
    N1 C2 . 1.362(2) ?
    N1 C3 . 1.410(2) ?
    N1 H1 . 0.8600 ?
    N2 C3 . 1.321(3) ?
    N2 H2A . 0.8600 ?
    N2 H2B . 0.8600 ?
    C1 C2 . 1.556(3) ?
    O5 K1 5_766 2.8458(13) ?
    O5 H1W . 0.8312 ?
    O5 H2W . 0.8317 ?
loop_
    _geom_angle_atom_site_label_1
    _geom_angle_atom_site_label_2
    _geom_angle_atom_site_label_3
    _geom_angle_site_symmetry_1
    _geom_angle_site_symmetry_3
    _geom_angle
    _geom_angle_publ_flag
    O1 K1 O1 . 5_765 103.64(4) ?
    O1 K1 O3 . 3_655 153.54(4) ?
    O1 K1 O3 5_765 3_655 84.00(3) ?
    O1 K1 O3 . 7_666 84.00(3) ?
    O1 K1 O3 5_765 7_666 153.54(4) ?
    O3 K1 O3 3_655 7_666 100.48(4) ?
    O1 K1 O5 . 5_766 136.56(4) ?
    O1 K1 O5 5_765 5_766 92.67(4) ?
    O3 K1 O5 3_655 5_766 66.81(4) ?
    O3 K1 O5 7_666 5_766 66.07(4) ?
    O1 K1 O5 . . 92.67(4) ?
    O1 K1 O5 5_765 . 136.56(4) ?
    O3 K1 O5 3_655 . 66.07(4) ?
    O3 K1 O5 7_666 . 66.81(4) ?
    O5 K1 O5 5_766 . 102.63(4) ?
    O1 K1 O4 . 5_665 65.19(4) ?
    O1 K1 O4 5_765 5_665 73.70(4) ?
    O3 K1 O4 3_655 5_665 93.71(3) ?
    O3 K1 O4 7_666 5_665 131.30(4) ?
    O5 K1 O4 5_766 5_665 157.65(5) ?
    O5 K1 O4 . 5_665 77.49(3) ?
    O1 K1 O4 . 1_655 73.70(4) ?
    O1 K1 O4 5_765 1_655 65.19(4) ?
    O3 K1 O4 3_655 1_655 131.30(4) ?
    O3 K1 O4 7_666 1_655 93.71(3) ?
    O5 K1 O4 5_766 1_655 77.49(3) ?
    O5 K1 O4 . 1_655 157.65(5) ?
    O4 K1 O4 5_665 1_655 110.98(4) ?
    O1 K1 K1 . 5_765 51.82(2) ?
    O1 K1 K1 5_765 5_765 51.82(2) ?
    O3 K1 K1 3_655 5_765 129.76(2) ?
    O3 K1 K1 7_666 5_765 129.76(2) ?
    O5 K1 K1 5_766 5_765 128.68(2) ?
    O5 K1 K1 . 5_765 128.68(2) ?
    O4 K1 K1 5_665 5_765 55.491(19) ?
    O4 K1 K1 1_655 5_765 55.491(19) ?
    O1 K1 K1 . 5_766 128.18(2) ?
    O1 K1 K1 5_765 5_766 128.18(2) ?
    O3 K1 K1 3_655 5_766 50.24(2) ?
    O3 K1 K1 7_666 5_766 50.24(2) ?
    O5 K1 K1 5_766 5_766 51.32(2) ?
    O5 K1 K1 . 5_766 51.32(2) ?
    O4 K1 K1 5_665 5_766 124.509(19) ?
    O4 K1 K1 1_655 5_766 124.509(19) ?
    K1 K1 K1 5_765 5_766 180.0 ?
    C1 O1 K1 . . 141.79(2) ?
    C1 O1 K1 . 5_765 141.79(2) ?
    K1 O1 K1 . 5_765 76.36(4) ?
    C2 O3 K1 . 7_565 138.06(4) ?
    C2 O3 K1 . 3_645 138.06(4) ?
    K1 O3 K1 7_565 3_645 79.52(4) ?
    C3 O4 K1 . 5_665 120.01(9) ?
    C3 O4 K1 . 1_455 120.01(9) ?
    K1 O4 K1 5_665 1_455 69.02(4) ?
    C2 N1 C3 . . 126.81(16) ?
    C2 N1 H1 . . 116.6 ?
    C3 N1 H1 . . 116.6 ?
    C3 N2 H2A . . 120.0 ?
    C3 N2 H2B . . 120.0 ?
    H2A N2 H2B . . 120.0 ?
    O2 C1 O1 . . 127.80(18) ?
    O2 C1 C2 . . 115.29(17) ?
    O1 C1 C2 . . 116.91(17) ?
    O3 C2 N1 . . 124.44(17) ?
    O3 C2 C1 . . 119.70(17) ?
    N1 C2 C1 . . 115.87(16) ?
    O4 C3 N2 . . 123.36(18) ?
    O4 C3 N1 . . 119.31(17) ?
    N2 C3 N1 . . 117.34(17) ?
    K1 O5 K1 5_766 . 77.37(4) ?
    K1 O5 H1W 5_766 . 92.2 ?
    K1 O5 H1W . . 92.2 ?
    K1 O5 H2W 5_766 . 135.9 ?
    K1 O5 H2W . . 135.9 ?
    H1W O5 H2W . . 110.2 ?
loop_
    _geom_torsion_atom_site_label_1
    _geom_torsion_atom_site_label_2
    _geom_torsion_atom_site_label_3
    _geom_torsion_atom_site_label_4
    _geom_torsion_site_symmetry_1
    _geom_torsion_site_symmetry_2
    _geom_torsion_site_symmetry_3
    _geom_torsion_site_symmetry_4
    _geom_torsion
    _geom_torsion_publ_flag
    O1 K1 O1 C1 5_765 . . . -177.2(2) ?
    O3 K1 O1 C1 3_655 . . . -72.9(2) ?
    O3 K1 O1 C1 7_666 . . . 28.56(19) ?
    O5 K1 O1 C1 5_766 . . . 73.8(2) ?
    O5 K1 O1 C1 . . . . -37.78(19) ?
    O4 K1 O1 C1 5_665 . . . -112.67(19) ?
    O4 K1 O1 C1 1_655 . . . 124.22(19) ?
    K1 K1 O1 C1 5_765 . . . -177.2(2) ?
    K1 K1 O1 C1 5_766 . . . 2.8(2) ?
    O1 K1 O1 K1 5_765 . . 5_765 0.0 ?
    O3 K1 O1 K1 3_655 . . 5_765 104.25(5) ?
    O3 K1 O1 K1 7_666 . . 5_765 -154.26(4) ?
    O5 K1 O1 K1 5_766 . . 5_765 -109.03(4) ?
    O5 K1 O1 K1 . . . 5_765 139.40(3) ?
    O4 K1 O1 K1 5_665 . . 5_765 64.50(3) ?
    O4 K1 O1 K1 1_655 . . 5_765 -58.60(3) ?
    K1 K1 O1 K1 5_766 . . 5_765 180.0 ?
    K1 O1 C1 O2 . . . . -92.22(16) ?
    K1 O1 C1 O2 5_765 . . . 92.22(16) ?
    K1 O1 C1 C2 . . . . 87.78(16) ?
    K1 O1 C1 C2 5_765 . . . -87.78(16) ?
    K1 O3 C2 N1 7_565 . . . 106.90(14) ?
    K1 O3 C2 N1 3_645 . . . -106.90(14) ?
    K1 O3 C2 C1 7_565 . . . -73.10(14) ?
    K1 O3 C2 C1 3_645 . . . 73.10(14) ?
    C3 N1 C2 O3 . . . . 0.0 ?
    C3 N1 C2 C1 . . . . 180.0 ?
    O2 C1 C2 O3 . . . . 0.0 ?
    O1 C1 C2 O3 . . . . 180.0 ?
    O2 C1 C2 N1 . . . . 180.0 ?
    O1 C1 C2 N1 . . . . 0.0 ?
    K1 O4 C3 N2 5_665 . . . -40.86(6) ?
    K1 O4 C3 N2 1_455 . . . 40.86(6) ?
    K1 O4 C3 N1 5_665 . . . 139.14(6) ?
    K1 O4 C3 N1 1_455 . . . -139.14(6) ?
    C2 N1 C3 O4 . . . . 180.0 ?
    C2 N1 C3 N2 . . . . 0.0 ?
    O1 K1 O5 K1 . . . 5_766 139.06(3) ?
    O1 K1 O5 K1 5_765 . . 5_766 -107.82(4) ?
    O3 K1 O5 K1 3_655 . . 5_766 -57.25(3) ?
    O3 K1 O5 K1 7_666 . . 5_766 56.75(3) ?
    O5 K1 O5 K1 5_766 . . 5_766 0.0 ?
    O4 K1 O5 K1 5_665 . . 5_766 -157.09(5) ?
    O4 K1 O5 K1 1_655 . . 5_766 87.77(8) ?
    K1 K1 O5 K1 5_765 . . 5_766 180.0 ?
loop_
    _geom_hbond_atom_site_label_D
    _geom_hbond_atom_site_label_H
    _geom_hbond_atom_site_label_A
    _geom_hbond_site_symmetry_A
    _geom_hbond_distance_DH
    _geom_hbond_distance_HA
    _geom_hbond_distance_DA
    _geom_hbond_angle_DHA
    _geom_hbond_publ_flag
    N1 H1 O4 5_665 0.86 2.10 2.936(2) 164.4 Y
    N2 H2A O1 1_455 0.86 2.17 2.997(2) 162.6 Y
    N2 H2A O2 1_455 0.86 2.37 3.069(2) 138.6 Y
    N2 H2B O3 . 0.86 2.01 2.667(2) 132.9 Y
    N2 H2B O5 7_565 0.86 2.38 3.076(3) 137.8 Y
    O5 H1W O2 3_655 0.83 1.97 2.791(2) 171.6 Y
    O5 H1W O3 3_655 0.83 2.59 3.068(2) 117.5 Y
    O5 H2W O2 7_566 0.83 2.14 2.973(2) 178.3 Y
data_global
_journal_date_recd_electronic     2009-02-07
_journal_date_accepted     2009-02-17
_journal_name_full     'Acta Crystallographica, Section E'
_journal_year     2009
_journal_volume     65
_journal_issue      3
_journal_page_first     m308
_journal_page_last     m309
_journal_paper_category     QM
_journal_coeditor_code     SI2155
_publ_contact_author_name     'Zhang Lian-Feng'
_publ_contact_author_address
;
College of Chemistry and Pharmacy Engineering
Nanyang Normal University
Nanyang 473061
People's Republic of China
;
_publ_contact_author_email     'zhanglf2009@126.com'
_publ_contact_author_fax     '086 377 63227610'
_publ_contact_author_phone     '086 377 63227610'
_publ_section_title
;
Potassium oxalurate monohydrate
;
loop_
    _publ_author_name
    _publ_author_address
    'Lian-Feng Zhang'
;
College of Chemistry and Pharmacy Engineering
Nanyang Normal University
Nanyang 473061
People's Republic of China
;
