# Supplementary material for: Potassium oxalurate monohydrate
Source: Acta Crystallogr Sect E Struct Rep Online. 2009 Feb 21;65(Pt 3):m308–9. doi: 10.1107/S1600536809005637 (PMC2968634; doi:10.1107/S1600536809005637)
Supplement: Supplementary file 2 [file e-65-0m308-Isup2.hkl]

# 
# h,k,l, Fc-squared, Fo-squared, sigma(Fo-squared) and status flag 
# 
data_I
_shelx_title ' E in Pnnm' 
_shelx_refln_list_code          4 
_shelx_F_calc_maximum      159.33 
_exptl_crystal_F_000       384.00 
_reflns_d_resolution_high  0.8257 
 
loop_ 
 _symmetry_equiv_pos_as_xyz 
 'x, y, z' 
 '-x, -y, z' 
 '-x+1/2, y+1/2, -z+1/2' 
 'x+1/2, -y+1/2, -z+1/2' 
 '-x, -y, -z' 
 'x, y, -z' 
 'x-1/2, -y-1/2, z-1/2' 
 '-x-1/2, y-1/2, z-1/2' 
 
_cell_length_a     7.7313 
_cell_length_b    12.7988 
_cell_length_c     6.9313 
_cell_angle_alpha  90.000 
_cell_angle_beta   90.000 
_cell_angle_gamma  90.000 
 
_shelx_F_squared_multiplier     1.000 
 
loop_ 
 _refln_index_h 
 _refln_index_k 
 _refln_index_l 
 _refln_F_squared_calc 
 _refln_F_squared_meas 
 _refln_F_squared_sigma 
 _refln_observed_status 
   2   0   0     1017.49     1083.10      8.62 o 
   4   0   0      424.80      395.75      4.92 o 
   6   0   0       40.86       42.70      1.89 o 
   8   0   0      137.53      138.17      4.04 o 
   1   1   0     1811.56     1907.58     11.30 o 
   2   1   0     1041.68     1150.94      9.04 o 
   3   1   0     7096.09     7020.21     34.53 o 
   4   1   0      674.67      772.72      5.46 o 
   5   1   0       48.49       45.16      1.45 o 
   6   1   0      195.16      189.66      2.73 o 
   7   1   0      670.50      638.33      5.99 o 
   8   1   0      157.46      134.14      3.25 o 
   9   1   0       32.62       38.62      2.64 o 
   0   2   0       11.97        4.38      0.89 o 
   1   2   0      512.96      537.70      3.34 o 
   2   2   0      859.28      784.57      4.86 o 
   3   2   0       25.39       21.78      0.73 o 
   4   2   0     3897.82     3725.35     19.55 o 
   5   2   0        3.70        6.74      0.61 o 
   6   2   0      990.66      993.74      6.62 o 
   7   2   0        0.65        1.53      0.75 o 
   8   2   0       37.84       37.15      1.81 o 
   9   2   0        3.75        1.54      1.02 o 
   1   3   0     3403.85     3297.38     16.66 o 
   2   3   0      103.54      120.80      1.55 o 
   3   3   0     3726.81     3896.55     19.05 o 
   4   3   0        0.72        0.38      0.29 o 
   5   3   0      285.18      287.69      2.83 o 
   6   3   0      204.38      198.59      3.41 o 
   7   3   0      758.52      720.00      7.59 o 
   8   3   0        2.54        1.56      0.70 o 
   9   3   0       66.99       66.54      3.29 o 
   0   4   0     3677.53     3588.71     36.28 o 
   1   4   0      223.32      221.20      3.04 o 
   2   4   0      198.10      273.11      6.13 o 
   3   4   0       19.38       15.98      0.71 o 
   4   4   0     2962.39     3026.38     30.03 o 
   5   4   0      145.46      144.77      2.28 o 
   6   4   0      946.26      931.33     10.34 o 
   7   4   0      130.98      136.77      3.08 o 
   8   4   0      222.85      232.36      6.93 o 
   9   4   0        4.34        3.64      1.27 o 
   1   5   0     2663.77     2611.28     13.99 o 
   2   5   0      370.50      389.09      3.36 o 
   3   5   0     1605.71     1589.15      9.59 o 
   4   5   0       25.18       23.75      0.97 o 
   5   5   0      528.89      524.78      5.81 o 
   6   5   0     1210.43     1240.05     10.90 o 
   7   5   0      488.18      502.66      6.36 o 
   8   5   0      154.04      153.15      3.76 o 
   0   6   0     7037.57     7333.31     51.30 o 
   1   6   0       82.17       87.21      1.52 o 
   2   6   0     7633.58     8002.01     41.91 o 
   3   6   0        5.63        6.45      0.57 o 
   4   6   0      419.37      395.29      3.94 o 
   5   6   0       37.70       40.44      1.62 o 
   6   6   0        0.30        0.96      0.65 o 
   7   6   0        1.18        1.12      0.94 o 
   8   6   0       45.33       40.97      2.19 o 
   1   7   0     1764.38     1714.83     13.26 o 
   2   7   0      119.43      131.44      2.05 o 
   3   7   0      734.54      713.78      5.70 o 
   4   7   0        3.23        2.96      0.56 o 
   5   7   0      595.06      586.51      6.57 o 
   6   7   0      498.06      521.28      6.43 o 
   7   7   0       12.14       11.93      1.59 o 
   8   7   0       58.87       69.17      2.76 o 
   0   8   0     1141.25     1065.50      8.29 o 
   1   8   0       70.23       74.28      1.60 o 
   2   8   0      736.47      669.21      5.56 o 
   3   8   0      301.39      303.64      3.51 o 
   4   8   0      235.68      242.62      4.41 o 
   5   8   0      120.08      119.19      2.84 o 
   6   8   0      562.53      565.96      6.93 o 
   7   8   0       54.50       54.14      2.38 o 
   8   8   0      433.87      453.58      7.22 o 
   1   9   0     1304.72     1336.05      9.21 o 
   2   9   0       14.41       15.52      1.00 o 
   3   9   0      233.77      221.49      3.11 o 
   4   9   0       53.44       48.35      1.83 o 
   5   9   0      747.76      789.25      8.43 o 
   6   9   0       87.45       82.93      6.66 o 
   7   9   0      145.58      147.01      3.94 o 
   0  10   0      889.01      890.60     10.20 o 
   1  10   0       20.83       21.61      0.95 o 
   2  10   0      799.06      817.20      6.88 o 
   3  10   0       26.69       26.30      1.21 o 
   4  10   0     1002.50      963.05      9.48 o 
   5  10   0        1.92        2.61      0.80 o 
   6  10   0      198.40      202.55      4.50 o 
   7  10   0        3.31        5.55      1.22 o 
   1  11   0      732.27      729.70      6.66 o 
   2  11   0       75.98       76.10      1.81 o 
   3  11   0      181.89      195.70      3.28 o 
   4  11   0      171.95      163.46      3.14 o 
   5  11   0      790.21      776.79      9.22 o 
   6  11   0       21.26       18.51      1.69 o 
   0  12   0     1772.97     1749.85     17.41 o 
   1  12   0      116.81      110.46      2.46 o 
   2  12   0     1582.66     1583.97     11.54 o 
   3  12   0      203.51      197.96      3.45 o 
   4  12   0       12.66       17.61      1.26 o 
   5  12   0        0.07        0.19      0.78 o 
   1  13   0      537.30      541.22      6.01 o 
   2  13   0       55.83       52.99      1.83 o 
   3  13   0      109.05      108.02      3.08 o 
   4  13   0        3.50        3.73      1.00 o 
   5  13   0      154.52      169.79      4.35 o 
   0  14   0       94.90       96.71      3.60 o 
   1  14   0        7.84        7.57      0.96 o 
   2  14   0      352.91      388.40      6.16 o 
   3  14   0        0.39        0.69      0.69 o 
   4  14   0      215.97      212.12      6.37 o 
   1  15   0      181.91      186.08      3.68 o 
   2  15   0        0.82        0.78      0.77 o 
   1   0   1      558.03      522.73      4.79 o 
   3   0   1      196.65      206.70      2.71 o 
   5   0   1      230.69      224.46      2.46 o 
   7   0   1        1.78        0.50      0.62 o 
   9   0   1       83.54       74.48      4.78 o 
   0   1   1      290.65      281.32      2.31 o 
   1   1   1      360.88      411.31      2.29 o 
   2   1   1       12.65        9.73      0.37 o 
   3   1   1     6754.26     7181.51     23.54 o 
   4   1   1      115.93      110.43      1.08 o 
   5   1   1       12.49       15.56      0.51 o 
   6   1   1      132.73      126.20      1.53 o 
   7   1   1        9.86        5.45      0.70 o 
   8   1   1        1.97        3.02      0.71 o 
   9   1   1       20.64       19.92      1.97 o 
   1   2   1      101.87       83.06      0.97 o 
   2   2   1     1185.14     1241.41      5.09 o 
   3   2   1      174.03      184.11      1.38 o 
   4   2   1      265.74      289.90      2.37 o 
   5   2   1       36.60       45.29      1.04 o 
   6   2   1        0.13        0.05      0.33 o 
   7   2   1        8.16       15.13      1.05 o 
   8   2   1       16.17       14.17      1.16 o 
   9   2   1       39.34       45.08      2.66 o 
   0   3   1      831.56      781.69      5.68 o 
   1   3   1     1461.28     1554.14      6.41 o 
   2   3   1      531.75      532.38      2.76 o 
   3   3   1        0.13       -0.62      0.42 o 
   4   3   1        4.18        4.48      0.34 o 
   5   3   1      403.34      410.17      3.47 o 
   6   3   1        0.48        0.90      0.38 o 
   7   3   1       78.84       75.28      1.85 o 
   8   3   1      126.33      112.56      2.41 o 
   9   3   1        8.78        7.53      1.23 o 
   1   4   1      161.68      148.05      1.19 o 
   2   4   1       95.88      107.45      0.99 o 
   3   4   1       64.22       80.42      0.93 o 
   4   4   1      258.74      265.63      1.93 o 
   5   4   1      305.43      298.97      2.50 o 
   6   4   1      170.29      168.07      2.15 o 
   7   4   1        0.01        0.42      0.43 o 
   8   4   1       22.42       21.99      1.22 o 
   0   5   1      197.19      191.98      2.21 o 
   1   5   1     2457.30     2746.45      9.90 o 
   2   5   1       18.28       20.31      0.50 o 
   3   5   1      103.73      110.92      1.16 o 
   4   5   1       56.23       60.33      1.05 o 
   5   5   1     1553.62     1554.95      7.40 o 
   6   5   1       12.15       14.53      0.79 o 
   7   5   1        4.05        3.57      0.63 o 
   8   5   1        9.10        9.56      1.57 o 
   1   6   1        1.74        0.76      0.20 o 
   2   6   1        5.43        4.44      0.33 o 
   3   6   1      419.82      471.27      3.26 o 
   4   6   1      385.19      373.90      2.87 o 
   5   6   1      172.07      160.94      1.91 o 
   6   6   1      445.57      441.09      4.19 o 
   7   6   1        6.04        6.05      0.71 o 
   8   6   1       28.29       26.80      1.52 o 
   0   7   1       14.20       14.45      0.79 o 
   1   7   1      181.24      196.72      1.76 o 
   2   7   1      393.91      440.07      2.86 o 
   3   7   1     1016.56     1071.59      5.08 o 
   4   7   1      221.72      223.80      2.21 o 
   5   7   1      418.37      435.39      3.71 o 
   6   7   1       22.37       22.94      1.07 o 
   7   7   1       47.47       50.10      1.55 o 
   8   7   1       43.22       47.14      1.63 o 
   1   8   1        6.07        5.99      0.42 o 
   2   8   1      264.52      281.19      2.30 o 
   3   8   1        0.24        1.01      0.32 o 
   4   8   1       32.41       30.88      0.89 o 
   5   8   1      268.71      288.42      3.33 o 
   6   8   1        3.00        2.82      0.63 o 
   7   8   1       17.51       17.43      1.10 o 
   0   9   1       74.36       69.27      1.66 o 
   1   9   1        1.63        0.95      0.32 o 
   2   9   1        0.24        0.16      0.26 o 
   3   9   1      253.97      216.36      2.52 o 
   4   9   1       27.59       29.06      1.01 o 
   5   9   1       23.30       29.30      1.46 o 
   6   9   1       95.01       93.92      2.07 o 
   7   9   1        8.87       10.63      1.19 o 
   1  10   1      123.65      126.75      1.68 o 
   2  10   1       70.80       59.68      1.11 o 
   3  10   1       14.73       13.66      0.69 o 
   4  10   1       32.39       30.32      1.13 o 
   5  10   1       20.28       20.79      1.09 o 
   6  10   1        1.30        0.40      0.52 o 
   7  10   1        1.82        1.62      0.74 o 
   0  11   1      553.71      563.55      5.69 o 
   1  11   1      396.69      384.26      3.42 o 
   2  11   1       16.97       16.16      0.81 o 
   3  11   1      436.06      401.49      4.47 o 
   4  11   1       28.20       28.25      1.20 o 
   5  11   1       49.38       46.89      1.54 o 
   6  11   1        4.31        6.15      0.80 o 
   1  12   1        1.52        2.00      0.44 o 
   2  12   1      212.37      223.37      2.72 o 
   3  12   1       95.38       90.68      1.94 o 
   4  12   1       22.47       20.63      1.12 o 
   5  12   1        4.08        3.62      0.92 o 
   0  13   1      284.19      293.59      4.27 o 
   1  13   1      379.05      402.72      3.85 o 
   2  13   1       28.07       25.74      1.07 o 
   3  13   1      131.64      126.69      2.65 o 
   4  13   1        9.05        9.69      1.00 o 
   1  14   1        5.80        5.87      0.69 o 
   2  14   1        1.78        1.87      0.54 o 
   3  14   1       26.53       24.98      1.39 o 
   0  15   1       45.45       46.67      1.94 o 
   1  15   1        3.00        4.08      0.65 o 
   2  15   1        2.55        3.99      0.73 o 
   0   0   2    25387.36    20087.93    220.30 o 
   2   0   2     4873.77     4722.37     23.63 o 
   4   0   2     2525.43     2501.87     13.78 o 
   6   0   2     1158.88     1116.59     13.78 o 
   8   0   2      185.78      197.50      5.13 o 
   1   1   2     5451.40     5337.00     21.68 o 
   2   1   2      561.36      602.93      4.34 o 
   3   1   2      253.86      254.07      1.87 o 
   4   1   2      444.64      496.00      2.80 o 
   5   1   2     2070.42     2036.72      9.57 o 
   6   1   2      128.48      124.61      2.17 o 
   7   1   2       94.14       91.29      2.32 o 
   8   1   2      105.16       94.30      2.51 o 
   9   1   2      161.69      159.61      5.28 o 
   0   2   2    11625.07    11010.48     68.35 o 
   1   2   2      242.54      260.92      1.71 o 
   2   2   2     4839.89     4848.48     19.98 o 
   3   2   2        6.38        6.99      0.38 o 
   4   2   2      174.95      174.15      1.70 o 
   5   2   2        7.55        9.38      0.75 o 
   6   2   2      193.32      179.45      2.63 o 
   7   2   2        0.03       -0.22      0.52 o 
   8   2   2      334.37      338.98      5.61 o 
   9   2   2        3.35        1.85      0.96 o 
   1   3   2     2913.58     2962.97     10.87 o 
   2   3   2       80.40       96.26      1.26 o 
   3   3   2      718.89      683.04      3.78 o 
   4   3   2        2.97        3.51      0.37 o 
   5   3   2     1154.27     1133.59      6.74 o 
   6   3   2      134.90      133.38      2.05 o 
   7   3   2       40.80       42.66      1.68 o 
   8   3   2        3.15        3.44      0.94 o 
   0   4   2     2308.05     2377.63     12.77 o 
   1   4   2      108.74      106.10      1.02 o 
   2   4   2     8319.09     8246.86     28.75 o 
   3   4   2       16.67       16.57      0.58 o 
   4   4   2      220.04      207.24      2.29 o 
   5   4   2      110.74      108.10      1.77 o 
   6   4   2      117.51      116.33      2.00 o 
   7   4   2       72.52       71.99      1.86 o 
   8   4   2       91.13       88.13      2.95 o 
   1   5   2     1728.00     1765.16      7.20 o 
   2   5   2      195.64      208.00      1.62 o 
   3   5   2     1105.29     1075.60      5.57 o 
   4   5   2        6.35        6.11      0.54 o 
   5   5   2      635.66      627.51      4.79 o 
   6   5   2     1003.71     1003.49      9.18 o 
   7   5   2       83.73       77.88      2.21 o 
   8   5   2      138.56      140.46      3.71 o 
   0   6   2      122.76      101.50      1.89 o 
   1   6   2       41.55       39.66      0.94 o 
   2   6   2        2.87       15.62      0.58 o 
   3   6   2        0.14       -0.11      0.24 o 
   4   6   2     1080.33     1079.13      6.65 o 
   5   6   2       16.00       16.76      0.86 o 
   6   6   2     1142.65     1133.21      7.47 o 
   7   6   2        0.21        0.70      0.57 o 
   8   6   2      222.84      241.15      4.96 o 
   1   7   2     1106.07     1121.81      5.73 o 
   2   7   2       91.88       98.24      1.26 o 
   3   7   2     1033.96     1021.41      6.36 o 
   4   7   2        8.03        8.81      0.68 o 
   5   7   2      343.83      344.05      3.56 o 
   6   7   2      310.46      309.63      3.53 o 
   7   7   2      501.63      509.65      5.42 o 
   8   7   2       30.21       37.62      1.84 o 
   0   8   2     1039.55     1050.70      7.54 o 
   1   8   2       49.30       48.29      0.94 o 
   2   8   2     1131.32     1166.84      6.33 o 
   3   8   2      142.07      150.17      2.16 o 
   4   8   2      960.14      931.75      6.39 o 
   5   8   2      128.07      123.40      2.15 o 
   6   8   2       79.96       79.68      2.03 o 
   7   8   2       22.43       23.51      1.33 o 
   1   9   2      572.43      550.80      3.64 o 
   2   9   2       21.41       22.51      1.54 o 
   3   9   2     1027.12     1032.75      7.48 o 
   4   9   2       24.06       24.26      1.05 o 
   5   9   2       92.57       87.62      1.89 o 
   6   9   2       36.74       36.31      1.53 o 
   7   9   2      131.39      136.03      2.87 o 
   0  10   2     5575.08     5518.09     33.95 o 
   1  10   2       16.06       14.71      0.68 o 
   2  10   2      461.67      433.08      3.62 o 
   3  10   2       29.97       29.34      1.13 o 
   4  10   2       66.56       73.74      1.73 o 
   5  10   2        8.90       10.22      0.84 o 
   6  10   2      183.67      184.81      3.30 o 
   1  11   2      389.71      396.00      3.54 o 
   2  11   2       35.26       36.49      1.23 o 
   3  11   2      641.52      626.67      5.34 o 
   4  11   2      180.36      169.46      2.69 o 
   5  11   2       17.67       22.77      1.31 o 
   6  11   2       36.06       29.96      2.34 o 
   0  12   2        5.98        6.70      0.96 o 
   1  12   2       91.90       89.44      1.97 o 
   2  12   2        7.43        8.26      1.00 o 
   3  12   2      110.13      106.90      2.16 o 
   4  12   2      707.16      697.90      6.33 o 
   5  12   2        1.99        2.63      0.72 o 
   1  13   2      210.94      223.06      3.12 o 
   2  13   2       34.16       32.03      1.30 o 
   3  13   2      444.28      454.70      5.26 o 
   4  13   2        8.87        8.18      1.41 o 
   0  14   2      514.46      523.98      7.24 o 
   1  14   2       10.27        8.01      0.84 o 
   2  14   2      165.18      152.21      2.73 o 
   3  14   2        1.27        1.30      0.59 o 
   1   0   3      466.94      470.29      3.47 o 
   3   0   3      190.06      184.18      2.00 o 
   5   0   3      157.45      157.95      3.97 o 
   7   0   3       12.15       11.22      1.77 o 
   0   1   3       16.94       24.67      0.74 o 
   1   1   3      162.74      194.53      1.37 o 
   2   1   3       24.48       29.14      1.08 o 
   3   1   3     2445.39     2452.45     11.26 o 
   4   1   3      141.84      144.81      1.76 o 
   5   1   3        4.47        5.18      0.75 o 
   6   1   3       22.01       19.04      1.24 o 
   7   1   3        8.97        8.20      0.98 o 
   8   1   3        0.28        1.28      0.79 o 
   1   2   3        0.76        0.30      0.30 o 
   2   2   3      477.34      494.04      2.92 o 
   3   2   3       11.93       10.37      0.60 o 
   4   2   3       98.65      106.86      2.52 o 
   5   2   3        1.98        2.16      0.75 o 
   6   2   3        1.52        1.82      0.69 o 
   7   2   3       14.26       19.19      1.33 o 
   8   2   3       10.39       11.79      1.23 o 
   0   3   3      566.16      539.55      4.01 o 
   1   3   3      532.32      568.32      3.25 o 
   2   3   3       36.82       36.35      0.69 o 
   3   3   3        0.27       -0.15      0.49 o 
   4   3   3       15.17       16.22      0.73 o 
   5   3   3      234.89      230.72      2.61 o 
   6   3   3       10.07       12.67      1.08 o 
   7   3   3       40.64       38.85      1.74 o 
   8   3   3      104.74      113.67      2.95 o 
   1   4   3        2.84        3.42      0.42 o 
   2   4   3       16.12       13.44      0.61 o 
   3   4   3        0.02        0.28      0.31 o 
   4   4   3      104.17      101.30      1.65 o 
   5   4   3       81.62       77.69      1.56 o 
   6   4   3       95.05       96.59      2.46 o 
   7   4   3        4.76        6.70      1.04 o 
   8   4   3        7.98        9.31      1.15 o 
   0   5   3      185.23      168.21      2.15 o 
   1   5   3      749.65      735.00      3.78 o 
   2   5   3       61.07       61.16      1.20 o 
   3   5   3       43.64       41.16      1.08 o 
   4   5   3        1.00        0.75      0.39 o 
   5   5   3      843.66      860.22      6.40 o 
   6   5   3        0.19        1.71      0.67 o 
   7   5   3        1.15        1.68      0.73 o 
   8   5   3        0.15        0.59      0.88 o 
   1   6   3       30.76       30.56      0.70 o 
   2   6   3        0.77        0.78      0.33 o 
   3   6   3      308.92      316.36      3.09 o 
   4   6   3      158.30      153.14      2.20 o 
   5   6   3      167.67      163.62      2.39 o 
   6   6   3      238.51      227.50      3.00 o 
   7   6   3       10.74       13.09      1.24 o 
   0   7   3       29.06       28.15      1.03 o 
   1   7   3       92.23      101.05      1.30 o 
   2   7   3       76.14       81.40      1.52 o 
   3   7   3      419.31      423.34      3.79 o 
   4   7   3      204.54      207.06      2.79 o 
   5   7   3      258.75      251.49      3.10 o 
   6   7   3        0.68        0.05      0.50 o 
   7   7   3       22.00       22.71      1.54 o 
   1   8   3       35.86       38.40      1.10 o 
   2   8   3      137.25      137.58      2.06 o 
   3   8   3        9.48        8.30      0.69 o 
   4   8   3       11.56       11.30      0.81 o 
   5   8   3       92.74       90.51      1.91 o 
   6   8   3        5.24        4.76      1.07 o 
   7   8   3       31.07       34.17      2.31 o 
   0   9   3        0.13       -0.01      0.46 o 
   1   9   3        0.45        1.44      0.44 o 
   2   9   3       14.37       16.11      0.85 o 
   3   9   3      131.90      125.39      2.13 o 
   4   9   3        1.16        0.23      0.65 o 
   5   9   3       11.86       15.28      0.98 o 
   6   9   3       74.50       75.69      1.96 o 
   1  10   3       27.35       31.57      1.33 o 
   2  10   3       35.12       31.89      1.16 o 
   3  10   3        0.17        0.47      0.42 o 
   4  10   3       18.28       17.96      1.02 o 
   5  10   3        0.19        0.49      0.51 o 
   6  10   3        0.74        0.37      0.60 o 
   0  11   3      421.13      413.80      7.84 o 
   1  11   3      221.55      217.62      2.89 o 
   2  11   3        0.06        0.26      0.42 o 
   3  11   3      248.38      240.29      3.22 o 
   4  11   3        2.70        2.71      0.63 o 
   5  11   3       22.21       23.61      1.24 o 
   1  12   3       19.98       19.77      1.04 o 
   2  12   3      124.07      129.56      2.37 o 
   3  12   3      101.42       97.34      2.41 o 
   4  12   3       17.02       13.61      1.01 o 
   0  13   3      108.28      115.87      4.32 o 
   1  13   3      232.36      229.85      3.60 o 
   2  13   3       34.90       36.77      1.49 o 
   3  13   3       79.98       76.90      1.99 o 
   1  14   3       15.50       17.34      1.40 o 
   2  14   3        2.27        1.80      0.60 o 
   0   0   4    17728.09    15859.08    108.01 o 
   2   0   4      602.08      583.34      5.52 o 
   4   0   4      155.56      157.48      3.94 o 
   6   0   4       97.46       83.60      3.33 o 
   8   0   4       88.56       93.31      3.94 o 
   1   1   4      732.83      733.23      3.67 o 
   2   1   4      113.30      113.16      1.48 o 
   3   1   4     1594.87     1517.53     10.33 o 
   4   1   4      180.77      177.91      2.97 o 
   5   1   4       83.13       80.53      2.26 o 
   6   1   4       49.40       46.99      1.81 o 
   7   1   4      241.69      259.89      4.38 o 
   8   1   4       39.51       37.35      1.96 o 
   0   2   4       69.20       56.94      1.31 o 
   1   2   4       48.43       52.11      0.93 o 
   2   2   4      449.85      435.39      4.27 o 
   3   2   4        0.22        1.04      0.47 o 
   4   2   4     1233.91     1192.98      9.14 o 
   5   2   4        5.30        3.72      0.72 o 
   6   2   4      331.99      321.73      4.63 o 
   7   2   4        0.21        0.37      0.67 o 
   8   2   4       30.37       28.65      1.79 o 
   1   3   4      901.22      892.85      4.78 o 
   2   3   4       26.85       28.10      0.85 o 
   3   3   4     1032.66     1016.31      8.94 o 
   4   3   4        0.65        0.86      0.50 o 
   5   3   4      227.22      219.58      3.59 o 
   6   3   4       78.46       75.47      2.28 o 
   7   3   4      331.21      334.01      6.48 o 
   8   3   4        0.01       -0.37      0.72 o 
   0   4   4      955.81      937.05      6.49 o 
   1   4   4       10.65       10.16      0.63 o 
   2   4   4       14.77       12.08      0.69 o 
   3   4   4        0.56        1.15      0.41 o 
   4   4   4      810.77      803.48      6.25 o 
   5   4   4       18.75       19.72      1.24 o 
   6   4   4      425.51      414.61      5.42 o 
   7   4   4       33.87       34.57      1.81 o 
   1   5   4      898.13      863.37      5.39 o 
   2   5   4       67.22       71.70      1.56 o 
   3   5   4      549.17      553.12      8.88 o 
   4   5   4        4.33        5.00      0.58 o 
   5   5   4      247.42      239.71      3.86 o 
   6   5   4      433.30      421.15      6.90 o 
   7   5   4      208.72      212.56      4.60 o 
   0   6   4     1697.97     1663.01     12.36 o 
   1   6   4       11.72        9.44      0.68 o 
   2   6   4     2087.39     2082.85     11.92 o 
   3   6   4        0.50        0.71      0.39 o 
   4   6   4      288.76      274.61      3.11 o 
   5   6   4       19.29       20.00      1.14 o 
   6   6   4        7.79        8.61      1.07 o 
   7   6   4        0.57        0.79      1.11 o 
   1   7   4      611.53      585.47      4.47 o 
   2   7   4       18.09       16.93      0.84 o 
   3   7   4      368.20      368.04      3.65 o 
   4   7   4        0.03       -0.01      0.39 o 
   5   7   4      252.40      245.89      3.55 o 
   6   7   4      171.12      171.18      3.56 o 
   7   7   4       14.03       15.66      1.43 o 
   0   8   4      680.38      682.60      9.08 o 
   1   8   4        8.40        8.78      0.68 o 
   2   8   4      320.43      305.64      3.28 o 
   3   8   4       42.95       46.10      1.33 o 
   4   8   4       92.78       90.75      1.90 o 
   5   8   4       40.12       42.36      1.43 o 
   6   8   4      278.85      288.38      4.73 o 
   1   9   4      511.28      506.47      4.91 o 
   2   9   4        6.86        7.50      0.71 o 
   3   9   4      164.94      167.06      2.80 o 
   4   9   4       28.46       30.60      1.40 o 
   5   9   4      356.12      356.86      4.12 o 
   6   9   4       25.58       23.67      1.60 o 
   0  10   4      169.13      178.61      4.64 o 
   1  10   4        1.75        1.86      0.57 o 
   2  10   4      347.24      349.65      3.81 o 
   3  10   4        2.33        1.23      0.50 o 
   4  10   4      510.83      487.42      4.88 o 
   5  10   4        0.09        0.40      0.56 o 
   1  11   4      362.57      353.98      5.73 o 
   2  11   4       15.39       15.63      1.30 o 
   3  11   4      124.13      124.13      2.38 o 
   4  11   4       66.29       64.34      2.61 o 
   0  12   4      829.35      805.26     11.54 o 
   1  12   4       28.25       30.39      1.66 o 
   2  12   4      599.57      611.72      6.24 o 
   3  12   4       55.42       53.51      1.66 o 
   1  13   4      250.91      248.15      4.43 o 
   2  13   4       30.64       27.07      1.71 o 
   1   0   5       11.33       13.89      0.97 o 
   3   0   5        0.80        1.19      0.86 o 
   5   0   5        0.08        1.23      1.63 o 
   7   0   5        0.82        2.35      1.18 o 
   0   1   5      148.51      136.58      3.29 o 
   1   1   5       58.06       63.10      1.24 o 
   2   1   5       24.23       23.99      1.08 o 
   3   1   5      481.80      460.62      5.00 o 
   4   1   5        0.21       -0.03      0.54 o 
   5   1   5        0.26        0.33      0.56 o 
   6   1   5       37.36       44.08      2.03 o 
   7   1   5        5.74        6.98      1.45 o 
   1   2   5       66.93       63.91      1.14 o 
   2   2   5      121.65      118.78      2.00 o 
   3   2   5       73.14       68.18      1.88 o 
   4   2   5       21.37       22.96      1.29 o 
   5   2   5        4.16        7.33      0.97 o 
   6   2   5        5.93        6.06      1.00 o 
   7   2   5        3.19        5.15      0.99 o 
   0   3   5       19.52       24.68      1.70 o 
   1   3   5      138.22      142.62      1.87 o 
   2   3   5       65.26       66.33      1.55 o 
   3   3   5        1.52        0.63      0.54 o 
   4   3   5       28.65       28.96      1.41 o 
   5   3   5       96.20       85.72      2.38 o 
   6   3   5        5.02        8.82      1.15 o 
   7   3   5       12.89       12.90      1.37 o 
   1   4   5       71.74       68.56      1.52 o 
   2   4   5        0.02       -0.06      0.35 o 
   3   4   5       33.91       34.74      1.26 o 
   4   4   5       20.87       19.66      1.23 o 
   5   4   5       98.52      102.08      2.61 o 
   6   4   5       31.99       35.52      1.99 o 
   7   4   5        3.30        4.51      1.04 o 
   0   5   5        2.93        2.62      0.67 o 
   1   5   5       72.77       68.18      1.58 o 
   2   5   5        7.92        9.00      0.75 o 
   3   5   5        9.21        8.16      0.76 o 
   4   5   5       30.87       29.18      1.46 o 
   5   5   5      313.47      318.88      4.73 o 
   6   5   5        9.78       12.64      1.41 o 
   1   6   5        6.93        5.91      0.73 o 
   2   6   5        0.22        0.75      0.41 o 
   3   6   5        8.18        7.75      0.78 o 
   4   6   5       34.78       33.23      1.39 o 
   5   6   5       13.62       12.53      1.21 o 
   6   6   5       73.10       72.70      2.45 o 
   0   7   5       31.59       27.50      1.81 o 
   1   7   5       36.21       40.44      2.02 o 
   2   7   5      102.51      100.74      2.14 o 
   3   7   5       81.35       80.52      1.74 o 
   4   7   5       12.63       11.30      0.98 o 
   5   7   5      105.44      100.81      2.73 o 
   6   7   5       12.05       15.90      1.56 o 
   1   8   5        5.36        5.44      0.69 o 
   2   8   5       41.21       41.28      1.44 o 
   3   8   5       12.76       13.13      0.92 o 
   4   8   5        2.52        3.37      0.73 o 
   5   8   5       94.92       99.33      2.77 o 
   0   9   5       15.54       14.49      1.60 o 
   1   9   5        4.05        3.37      0.72 o 
   2   9   5        5.57        6.14      0.77 o 
   3   9   5       39.14       42.84      1.87 o 
   4   9   5       23.06       23.71      2.04 o 
   5   9   5        5.38        5.61      0.92 o 
   1  10   5       75.42       73.44      2.25 o 
   2  10   5        9.68        9.52      0.96 o 
   3  10   5       14.65       15.11      1.14 o 
   4  10   5        8.13        9.42      1.04 o 
   0  11   5       53.74       50.15      2.78 o 
   1  11   5       83.72       79.76      2.45 o 
   2  11   5       20.99       21.41      2.02 o 
   3  11   5       96.24       93.53      2.43 o 
   1  12   5        0.50        1.60      0.76 o 
   2  12   5       49.80       53.50      2.16 o 
   0   0   6      345.74      329.53      8.24 o 
   2   0   6      420.21      436.33      9.10 o 
   4   0   6      489.91      440.58      8.89 o 
   6   0   6      136.37      156.44      9.91 o 
   1   1   6      488.62      488.94      5.06 o 
   2   1   6       15.85       15.64      1.40 o 
   3   1   6      150.32      157.30      2.98 o 
   4   1   6       53.55       50.17      1.87 o 
   5   1   6      286.48      294.77      4.63 o 
   6   1   6        9.85        9.44      1.21 o 
   0   2   6     1080.02     1070.91     11.88 o 
   1   2   6        6.91        5.83      1.12 o 
   2   2   6      436.63      438.25      7.15 o 
   3   2   6        0.50        0.64      0.57 o 
   4   2   6       61.69       60.66      4.10 o 
   5   2   6        5.63        6.00      0.99 o 
   6   2   6      102.98      102.34      2.93 o 
   1   3   6      366.84      375.42      4.67 o 
   2   3   6       10.72       10.32      0.96 o 
   3   3   6      195.27      197.11      3.38 o 
   4   3   6        1.59        1.59      0.71 o 
   5   3   6      165.84      168.48      3.53 o 
   6   3   6       25.74       25.48      1.69 o 
   0   4   6      327.75      329.99     11.98 o 
   1   4   6        0.41        0.59      0.54 o 
   2   4   6      745.05      746.68      7.89 o 
   3   4   6        0.04        0.17      0.54 o 
   4   4   6      145.90      140.50      3.05 o 
   5   4   6        2.78        3.51      0.86 o 
   6   4   6       37.55       44.59      2.08 o 
   1   5   6      263.29      267.75      3.83 o 
   2   5   6       14.14       13.72      1.08 o 
   3   5   6      245.44      231.70      4.51 o 
   4   5   6        0.06        0.38      0.61 o 
   5   5   6      147.47      146.87      3.34 o 
   0   6   6      147.22      157.12      4.16 o 
   1   6   6        0.60        0.99      0.70 o 
   2   6   6       32.58       36.01      1.56 o 
   3   6   6        0.26        0.68      0.66 o 
   4   6   6      152.24      157.51      7.52 o 
   5   6   6        4.63        4.83      1.01 o 
   1   7   6      260.43      259.30      3.96 o 
   2   7   6        4.85        4.44      0.81 o 
   3   7   6      185.19      184.80      4.93 o 
   4   7   6        0.49       -0.26      0.75 o 
   5   7   6      108.98      109.49      3.00 o 
   0   8   6      106.83      105.75      3.65 o 
   1   8   6        0.94        1.64      0.64 o 
   2   8   6      251.27      247.81      4.12 o 
   3   8   6        1.76        1.25      0.72 o 
   4   8   6      273.77      287.10      5.60 o 
   1   9   6      156.78      164.54      3.38 o 
   2   9   6        4.82        4.03      1.44 o 
   3   9   6      193.60      199.32      3.91 o 
   0  10   6      922.93      926.60     21.20 o 
   1  10   6        0.19        1.10      0.91 o 
   2  10   6      135.02      144.40      3.33 o 
   1   0   7       86.67       87.88      4.78 o 
   3   0   7       24.52       28.27      3.40 o 
   5   0   7        8.39       10.92      4.56 o 
   0   1   7        0.30       -0.33      1.12 o 
   1   1   7       21.06       19.45      1.85 o 
   2   1   7       17.72       16.94      1.88 o 
   3   1   7       75.91       70.65      2.92 o 
   4   1   7       30.20       33.61      1.71 o 
   5   1   7        0.08        0.01      0.71 o 
   1   2   7        6.31        6.63      1.30 o 
   2   2   7       27.00       29.41      2.29 o 
   3   2   7        3.78        4.25      1.02 o 
   4   2   7        3.67        4.05      1.03 o 
   5   2   7       22.63       24.08      1.63 o 
   0   3   7       90.65       74.13      4.45 o 
   1   3   7       37.85       35.06      2.29 o 
   2   3   7       12.79       14.89      1.38 o 
   3   3   7        1.52        0.51      0.75 o 
   4   3   7        2.53        3.11      1.00 o 
   1   4   7        5.45        4.60      1.69 o 
   2   4   7        1.06        0.80      0.73 o 
   3   4   7       10.12       10.42      1.51 o 
   4   4   7        1.75        1.88      1.12 o 
   0   5   7       22.36       19.10      2.70 o 
   1   5   7        0.25        0.45      0.96 o 
   2   5   7       18.71       17.80      2.21 o 
   3   5   7        0.67        0.81      0.78 o 
   4   5   7        4.75        6.26      1.40 o 
   1   6   7       25.88       24.76      1.67 o 
   2   6   7        0.40        1.25      0.83 o 
   3   6   7       34.25       33.74      2.03 o 
   0   7   7        2.71        4.45      1.73 o 
   1   7   7       12.71       11.73      1.59 o 
   2   7   7        0.43        1.23      0.84 o 
   1   8   7       18.75       20.99      1.71 o 
   2   0   8       94.36      105.59      5.86 o 
   1   1   8       93.07      112.71      5.94 o 
   2   1   8        1.56        3.25      1.33 o 
   1   2   8        1.15       -1.89      1.26 o 
   2   2   8       92.45       98.60      4.06 o 
   1   3   8      112.40      116.60      6.16 o 
   2   3   8        2.83        0.26      1.65 o 
   0   4   8      120.28      126.89      6.33 o 
   1   4   8        0.02       -0.45      1.50 o 
                                                 
